# Supplementary material for: Clinicopathologic features and prognosis of 71 patients with gastric cancer and disseminated intravascular coagulation
Source: PeerJ. 2023 Nov 27;11:e16527. doi: 10.7717/peerj.16527 (PMC10688323; doi:10.7717/peerj.16527)
Supplement: Supplemental Information 1 [file peerj-11-16527-s001.xlsx]

## Sheet: Sheet1
Patient No.	Sex (1, Male; 2, Female)	Age (years)	Age (years) (1, <65; 2, ≥ 65)	Histological type (1, Highly differentiated; 2, Poorly differentiated; 3, Uncertain)	OS (months)	Survival or not ( 0, Yes; 1, No)	Tumor status (1, With tumor; 2, Tumor free)	Treatment ( 0, BSC; 1,Chemotherapy)	Bleeding symptoms ( 0, Negative; 1, Positive)	Comorbidities (0, Negative; 1, Positive)	Metastatic patterns (0, uncertain; 1, locoregional recurrence; 2, hematogenous metastasis; 3, peritoneal implantation; 4, multiple recurrence patterns; 5, Negative)
1	1	83	2	2	0.433333	1	1	0	1	1	0
2	1	66	2	2	1.06667	1	1	0	1	1	1
3	2	53	1	2	1.16667	1	1	0	1	0	1
4	2	42	1	2	1.76667	1	2	0	1	1	1
5	2	77	2	2	2.6	1	2	0	0	1	1
6	1	37	1	2	2.76667	1	1	0	1	0	1
7	2	49	1	2	3.4	1	1	0	1	0	1
8	1	69	2	2	4.26667	1	2	0	1	0	1
9	1	71	2	1	62	1	2	0	1	1	1
10	1	61	1	2	138.033	0	2	0	1	0	1
11	1	37	1	2	0.433333	1	1	1	1	1	1
12	1	81	2	2	10.8667	1	1	1	1	0	1
13	2	41	1	2	12.9667	1	1	1	1	0	1
14	1	71	2	2	0.166667	1	1	0	1	0	2
15	2	70	2	2	0.566667	1	1	0	1	1	2
16	2	41	1	2	2	1	1	0	1	1	2
17	1	58	1	2	9.96667	1	1	0	1	0	2
18	2	43	1	2	1.9	1	1	1	0	1	2
19	2	38	1	2	1.93333	1	1	1	1	0	2
20	1	21	1	2	13.1	1	1	1	1	1	2
21	2	49	1	2	0	1	1	0	1	1	3
22	1	54	1	2	0.0333333	1	1	0	0	0	3
23	2	37	1	2	0.5	1	1	0	0	1	3
24	2	37	1	2	0.933333	1	1	0	0	1	3
25	1	49	1	2	13.2	1	2	0	0	1	3
26	2	62	1	2	18.8667	1	2	0	0	1	3
27	1	53	1	2	33.8333	1	2	1	1	0	3
28	2	59	1	2	0	1	1	0	1	1	4
29	1	62	1	2	0.0666667	1	1	0	1	0	4
30	2	46	1	2	0.133333	1	1	0	1	1	4
31	1	28	1	3	0.133333	1	1	0	1	1	4
32	2	28	1	2	0.133333	1	1	0	1	1	4
33	1	55	1	2	0.166667	1	1	0	1	0	4
34	1	68	2	2	0.266667	1	1	0	1	0	4
35	1	59	1	2	0.366667	1	1	0	1	0	4
36	2	49	1	2	0.4	1	1	0	0	1	4
37	2	41	1	2	0.4	1	2	0	1	1	4
38	1	61	1	2	0.433333	1	1	0	0	1	4
39	2	50	1	2	0.433333	1	1	0	0	0	4
40	2	34	1	2	0.6	1	1	0	0	1	4
41	1	37	1	2	0.6	1	1	0	1	0	4
42	1	57	1	2	0.633333	1	1	0	1	1	4
43	2	70	2	2	0.633333	1	1	0	1	0	4
44	1	49	1	1	0.733333	1	1	0	1	1	4
45	2	57	1	2	1.13333	1	1	0	1	1	4
46	2	56	1	2	1.23333	1	1	0	1	1	4
47	2	47	1	2	1.4	1	1	0	1	1	4
48	1	40	1	2	1.63333	1	1	0	0	1	4
49	1	70	2	2	2.03333	1	1	0	1	1	4
50	2	77	2	2	2.06667	1	1	0	1	1	4
51	1	78	2	2	2.66667	1	1	0	0	0	4
52	1	31	1	2	4.56667	1	1	0	1	0	4
53	2	39	1	3	5.93333	1	1	0	1	0	4
54	1	70	2	2	7.23333	1	1	0	0	1	4
55	2	53	1	2	12.7667	1	1	0	1	0	4
56	2	44	1	2	0.266667	1	1	1	1	1	4
57	2	31	1	2	0.933333	1	1	1	0	1	4
58	1	55	1	3	2.23333	1	1	1	1	1	4
59	1	80	2	2	2.23333	1	1	1	0	0	4
60	2	32	1	2	2.73333	1	1	1	1	0	4
61	1	64	1	1	3.53333	1	1	1	0	1	4
62	1	68	2	1	3.73333	1	1	1	0	0	4
63	2	54	1	3	25.7667	1	1	1	1	1	4
64	1	75	2	3	1.93333	1	1	1	1	1	4
65	1	42	1	3	3.36667	1	1	1	1	1	4
66	2	36	1	2	8.6	1	1	1	1	1	4
67	1	55	1	1	10.7	1	1	1	0	0	4
68	1	56	1	2	11.3667	1	1	1	1	0	4
69	2	31	1	2	13.2333	1	1	1	0	1	4
70	1	75	2	1	0.5	1	2	0	1	1	5
71	1	67	2	1	57.8667	0	2	0	1	1	5
